# Supplementary material for: A Systematic Review on the Impact of Pregnancy on Renal Graft Function
Source: J Clin Med. 2025 Jul 16;14(14):5022. doi: 10.3390/jcm14145022 (PMC12295975; doi:10.3390/jcm14145022)
Supplement: Supplementary file 1 [file jcm-14-05022-s001.zip]

Archive with 1 entries (1 files):
- jcm-3665360-supplementary.pdf
